# Supplementary material for: Can Any Drug Be Repurposed for Cancer Treatment? A Systematic Assessment of the Scientific Literature
Source: Cancers (Basel). 2021 Dec 13;13(24):6236. doi: 10.3390/cancers13246236 (PMC8699650; doi:10.3390/cancers13246236)
Supplement: Supplementary file 1 [file cancers-13-06236-s001.zip]

Archive with 2 entries (2 files):
- cancers-1456605-final-supp/cancers-1456605 - Table S3.xlsx
- cancers-1456605-final-supp/cancers-1456605-supp-final-updated.pdf
