# Supplementary material for: Can Any Drug Be Repurposed for Cancer Treatment? A Systematic Assessment of the Scientific Literature
Source: Cancers (Basel). 2021 Dec 13;13(24):6236. doi: 10.3390/cancers13246236 (PMC8699650; doi:10.3390/cancers13246236)
Supplement: Supplementary file 1 [file cancers-13-06236-s001.zip › cancers-1456605-final-supp/cancers-1456605 - Table S3.xlsx]

## Sheet: Drugs
Supplemental Data		Search strategies & Prioritization							Methodological Quality: Did the authors specify...
										in-vitro						in-vivo
Drug	all references are given as pubmed identifier (PMID)	Search strategy 1 Reference	Search strategy 2 Reference	only search strategy 2	Search strategy 3 Reference	Search strategy identifying highest priority	Highest priority Reference	Categorization		Cell type	Control treatment	Time of exposure	Exclusion criteria	Blinding		Species	Baseline characteristics	Control treatment	Dosing	Route of administration	Adverse events	Exclusion criteria	Preregistration	Randomisation	Blinding	Power calculation		also present in ReDO database?	https://www.anticancerfund.org/en/redo-db
Randomly selected Drugs	Reference: https://www.accessdata.fda.gov/scripts/cder/daf/
Acitretin		29927717				1	29927717	Biologic plausibility		N/A	N/A	N/A	No	N/A														3
Amifostine			16230417	1		2	16230417	Single-agent activity in-vivo								Yes	Partly	Yes	Yes	Yes	Yes	No	No	No	No	No		3
Amiloride		30556178	29958884			2	28790111	Single-agent activity in-vivo								Yes	No	Yes	Yes	Yes	No	No	No	Yes	No	No		1
Arformoterol/Formoterol			14687023	1		2	14687023	Single-agent activity in-vitro		Yes	Partly	Yes	No	No														3
Asenapine	no reports identified					0	0	0																				2
Azelastine		31262903				1	30721669	Single-agent activity in-vitro		Yes	Yes	Yes	Yes	No														1
Baclofen		30641858				1	33099319	Single-agent activity in-vitro		Yes	Partly	Yes	No	No														3
Baricitinib	no reports identified					0	0	0																				2
Bendroflumethiazide	no reports identified						0	0																				2
Bimatoprost	no reports identified					0	0	0																				2
Biperiden			31291468	1		2	31291468	Single-agent activity in-vivo								Yes	No	Partly	Yes	Yes	Yes	No	No	Yes	No	No		1
Buprenorphine	no reports identified					0	0	0																				2
Butoconazole	no reports identified					0	0	0																				2
Cefotaxime	no reports identified					0	0	0																				2
Ceftazidime	no reports identified					0	0	0																				2
Chloramphenicol		25625193	17822196				17822196	Review																				1
Chlordiazepoxide			19793035	1		2	19793035	combination in-vitro		Yes	Yes	Yes	No	No														3
Chlorhexidine		24691568	29790310			2	29790310	Single-agent activity in-vitro																				3
Chloroprocaine			29914426	1		2	29914426	Single-agent activity in-vitro		Yes	Partly	Yes	No	No														3
Chlorthalidone	no reports identified					0	0	0																				2
Darunavir	no reports identified					0	0	0																				2
Desipramin		32413603				1	32413603	Review																				3
Lansoprazole		25513712	28088584			1	25513712	Single-agent activity in-vitro		Yes	Yes	Yes	No	No														1
Dexrazoxane					31191823	3	31191823	combination in-vitro		Yes	Partly	Yes	No	No														3
Diatrizoate	no reports identified						0	0																				2
Dihydroergotamine			27100100	1		2	29884904	Single-agent activity in-vivo								Yes	Partly	Yes	Yes	Yes	No	No	No	No	No	No		3
Dimethyl fumarate		31749934					31749934	Review																				1
Dipivefrine	no reports identified					0	0	0																				2
Doxapram	no reports identified					0	0	0																				2
Edrophonium	no reports identified					0	0	0																				2
Emtricitabine					21713384	3	21713384	combination in-vitro		Yes	Yes	Yes	No	No														3
Etacrynic acid		29763317				1	24475102	Single-agent activity in-vitro		Yes	Yes	Yes	No	No														1
Fexofenadine	no reports identified					0	0	0																				2
Flurbiprofen			32934701	1		2	29634121	Single-agent activity in-vivo																				1
Gatifloxacin		23133524				1	23133524	Single-agent activity in-vitro		Yes	Yes	Yes	No	No														3
Glatiramer acetate			27807435	1		2	27807435	Single-agent activity in-vitro		Yes	Partly	Yes	No	No														3
Griseofulvin			23111828	1			23111828	Single-agent activity in-vitro		Yes	Yes	Yes	No	No														1
Hydroflumethiazide		30905848				1	30905848	Biologic plausibility		N/A	N/A	N/A	Yes	No														3
Isocarboxazid	no reports identified					0	0	0																				2
Isoetharine/Isoetarine	no reports identified					0	0	0																				2
Ketoprofen			25773949	1		2	25773949	Single-agent activity in-vitro																				1
Milnacipran	no reports identified					0	0	0																				2
Lidocaine		29326939					29326939	Review																				1
Lincomycin	no reports identified						0	0																				2
Loperamide		32271699	30250198			2	30250198	Single-agent activity in-vitro		Yes	Partly	Yes	No	No														1
Lubiprostone	no reports identified					0	0	0																				2
Mafenide	no reports identified					0	0	0																				2
Mephentermine	no reports identified					0	0	0																				2
Mepivacaine			29914426	1			25514420	Single-agent activity in-vitro		Yes	Yes	Yes	No	No														3
Mesalazine/5-ASA		30867139	25429050			2	18680220	Review																				1
Methylclothiazide	no reports identified						0	0																				2
Miconazole		31109399	9212229				9212229	Single-agent activity in-vivo								Yes	Partly	Yes	Yes	Yes	No	No	No	No	No	No		1
Myambutol/Ethambutol	no reports identified						0	0																				2
Mycophenolate		32949604				1	32949604	Review																				1
Naloxone			27511520	1		2	27511520	combination in-vivo								Yes	Partly	Yes	Yes	No	No	No	No	Yes	No	No		3
Nandrolone	no reports identified					0	0	0																				2
Nitric oxide		26435741				1	26435741	Review																				1
Orciprenaline	no reports identified					0	0	0																				2
Oxacillin	no reports identified					0	0	0																				2
Oxcarbazepine			24528027	1			24528027	Single-agent activity in-vitro		Yes	Yes	Yes	No	No														1
Phenmetrazine	no reports identified						0	0																				2
Phentermine	no reports identified					0	0	0																				2
Phenytoin		27408684				1	27408684	Review																				1
Pirbuterol			17260025	1		2	17260025	Single-agent activity in-vitro		Yes	Yes	Yes	No	No														3
Primidone	no reports identified					0	0	0																				2
Promethazine		31682805	8746124			1	31682805	Single-agent activity in-vitro																				1
Rifampicin		28977822	20016271			2	20016271	Review																				1
Risperidone		28188816				1	30628010	Review																				1
Rizatriptan	no reports identified					0	0	0																				2
Rofecoxib		17513173	15145696				17513173	Review																				3
Sevoflurane			31626792	1		2	31626792	Single-agent activity in-vivo																				3
Sulconazole			31480284	1		2	31480284	Single-agent activity in-vitro		Yes	Yes	Yes	No	No														3
Sulfacytine	no reports identified					0	0	0																				2
Tapentadol			31471393	1		2	31471393	Single-agent activity in-vitro		Yes	Partly	Yes	No	No														3
Tasimelteon			26514204	1			26514204	Biologic plausibility		no original article																		3
Theophylline		29254178					31500285	Review																				3
Timolol			30394170	1		2	29362868	Review																				1
Trientine			31179244	1		2	31179244	Review																				3
Trimeprazine			16277030	1		2	16277030	Single-agent activity in-vitro		Yes	Yes	Yes	No	No														3
Ulipristal		21424700	30303900				30303900	Review																				3
Vardenafil		29743944				1	29743944	Review																				1
Zonisamide	no reports identified					0	0	0																				2
Dobutamine			28071680	1		2	27284371	Single-agent activity in-vitro		Yes	Partly	Yes	No	No														3
Hydromorphone	no reports identified					0	0	0																				2
Mannitol	no reports identified					0	0	0																				2
Oxyphenbutazone			29204817	1		2	5142312	Single-agent activity in-vivo								Yes	Partly	Yes	Yes	Yes	No	No	No	No	No	No		3
Propoxyphene	no reports identified					0	0	0																				2
Methoxyflurane	no reports identified					0	0	0																				2
Baloxavir	no reports identified					0	0	0																				2
Bethanidine	no reports identified					0	0	0																				2
Travoprost	no reports identified					0	0	0																				2
Benzthiazide		22748168				1	22748168	Single-agent activity in-vitro		Yes	Partly	Yes	No	No														3
Lemborexant	no reports identified					0	0	0																				2
Arbutamine	no reports identified					0	0	0																				2
Clobetasol		28504720				1	28504720	Single-agent activity in-vivo								Yes	Partly	Yes	Yes	Yes	Yes	No	No	Yes	No	No		3
Fluconazol					30231984	3	30231984	Single-agent activity in-vivo								Yes	Partly	Yes	Yes	Yes	No	No	No	No	Partly	No		3
Pyrimethamine		32549310				1	32549310	Single-agent activity in-vivo								Yes	Yes	Yes	Yes	Yes	No	No	No	No	No	No		1
Suxamethonium	no reports identified					0	0	0																				2
Raltegravir			31358528	1		2	31358528	Single-agent activity in-vivo								Yes	Yes	Yes	No	Yes	No	No	No	Yes	No	No		3
Linezolid					30373788	3	30373788	Single-agent activity in-vivo								Yes	Partly	Yes	Yes	Yes	No	No	No	Yes	No	No		3
Most frequently prescribed drugs	Reference: https://clincalc.com/DrugStats/Top300Drugs.aspx (2017)
Acetaminophen/Paracetamol		31906201	29208039			2	29208039	Single-agent activity in-vitro		Yes	Partly	Yes	No	No														1
Acetylsalicylic acid		32546966	29519806			2	29519806	Review																				1
Albuterol/Salbutamol			22122228	1		2	22122228	Single-agent activity in-vivo								Yes	Partly	Partly	Yes	Yes	No	No	No	No	No	No		3
Alendronate		31874280				1	31874280	Review																				1
Allopurinol			32909665	1		2	32899343	Biologic plausibility		N/A	N/A	N/A	Yes	No														1
Alprazolam			22137933	1		2	22137933	Biologic plausibility		N/A	N/A	N/A	No	No														3
Amitriptyline		26134322				1	26134322	Single-agent activity in-vivo								Yes	Partly	Yes	Yes	Yes	No	Yes	No	Yes	Yes	No		1
Amlodipine		26954019	30082911			2	30082911	Single-agent activity in-vitro		Yes	Yes	Yes	Yes	No														1
Amoxicillin	no reports identified					0	0	0																				2
Apixaban					29023465	3	29023465	Single-agent activity in-vitro		Yes	Yes	Yes	No	No														3
Aripiprazole		27798875				1	27798875	Single-agent activity in-vitro		Yes	Yes	Yes	No	No														1
Atenolol			25026350	1		2	25026350	Single-agent activity in-vitro		Yes	Partly	Yes	No	No														1
Atorvastatin		31574980	28769006			2	28769006	Single-agent activity in-vivo								Yes	Partly	Yes	Yes	Yes	No	No	No	Yes	No	No		1
Azithromycin		25625193				1	25625193	Single-agent activity in-vitro		Yes	Partly	Yes	No	No														1
Benazepril			22309361	1		2	22309361	Single-agent activity in-vivo								Yes	Yes	Yes	Yes	Yes	No	No	No	Yes	No	No		3
Bupropion	no reports identified					0	0	0																				2
Buspirone			30347827	1		2	30347827	Biologic plausibility		Yes	Yes	No	No	No														3
Carvedilol		28912118				1	28912118	Single-agent activity in-vivo								Yes	Partly	Yes	Yes	Yes	No	No	No	Yes	No	No		1
Celecoxib		32843638				1	32843638	Review																				1
Cephalexin		27129153				1	27129153	combination in-vitro		Yes	Partly	Yes	No	No														1
Cetirizine			30134286	1		2	30134286	combination in-vivo								Yes	Yes	Yes	Yes	Yes	No	No	No	Yes	Partly	No		3
Ciprofloxacin		31943302	20211752			2	20211752	Review																				1
Citalopram		32895037				1	32895037	Review																				1
Clonazepam					23426784	3	23426784	Single-agent activity in-vitro		Yes	Partly	Yes	No	No														3
Clonidine	no reports identified					0	0	0																				2
Clopidogrel		31943302				1	31943302	Single-agent activity in-vitro		Yes	Partly	Yes	No	No														1
Cyclobenzaprine	no reports identified					0	0	0																				2
Diclofenac		26823679				1	26823679	Review																				1
Diltiazem			30026329	1		2	30026329	Single-agent activity in-vivo								Yes	No	Yes	Yes	Yes	No	No	No	No	Partly	Yes		3
Doxycycline		31730760				1	31730760	Review																				1
Duloxetine			31721971	1		2	31721971	Single-agent activity in-vitro		Yes	Yes	Yes	No	No														3
Enalapril			30025403	1		2	30025403	Single-agent activity in-vivo								Yes	Partly	Yes	Yes	Yes	Yes	No	No	Yes	No	No		1
Famotidine			27622015	1		2	27622015	Single-agent activity in-vivo								Yes	Partly	Yes	Yes	Yes	No	No	No	No	No	No		1
Fenofibrate		29760790				1	29760790	Review																				1
Finasteride						0	0	0																				4
Fluoxetine		32895037				1	32895037	Review																				1
Fluticasone	no reports identified					0	0	0																				2
Furosemide			16556663	1		2	16556663	combination in-vitro		Yes	Partly	Yes	No	No														3
Gabapentin					25619833	3	25619833	Single-agent activity in-vivo								Yes	Partly	Yes	Yes	Yes	No	No	No	No	No	No		3
Glimepiride			32440146	1		2	32440146	Single-agent activity in-vitro		Yes		Yes	No	No														3
Glipizide		27292155				1	27292155	Single-agent activity in-vivo								Yes	Partly	Yes	Yes	Yes	No	No	No	No	Partly	No		1
Hydralazine		25154405				1	25154405	Review																				1
Hydrochlorothiazide	no reports identified					0	0	0																				2
Hydrocodone	no reports identified					0	0	0																				2
Hydroxyzine			29149414	1		2	29149414	Single-agent activity in-vitro																				3
Ibuprofen			30285905	1		2	30285905	Single-agent activity in-vivo								Yes	Partly	Yes	Yes	Yes	No	No	No	No	No	No		1
Isosorbide Mononitrate			22782331	1		2	22782331	Review																				3
Lamotrigine		29523760				1	29523760	Single-agent activity in-vivo								Yes	Partly	Yes	Yes	Yes	Yes	No	No	Yes	No	No		1
Latanoprost	no reports identified					0	0	0																				2
Levetiracetam			30214378	1		2	30214378	combination in-vitro		Yes	Yes	Yes	No	No														1
Levothyroxine	endogenous hormone					0	endogenous hormone	0																				0
Lisdexamfetamine	no reports identified					0	0	0																				2
Lisinopril						0	0	0																				3
Loratadine		31262903	20570632			2	20570632	Single-agent activity in-vitro		Yes	Yes	Yes	No	No														1
Lorazepam					19789311	3	19789311	Single-agent activity in-vivo								Yes	Partly	Yes	Yes	Yes	No	No	No	Yes	Partly	No		3
Losartan		30971441				1	30971441	Single-agent activity in-vivo								Yes	Partly	Yes	Yes	Yes	No	No	No	No	Partly	No		1
Lovastatin		28570591				1	28570591	Single-agent activity in-vivo								Yes	Partly	Yes	Yes	Yes	Yes	No	No	Yes	No	No		1
Meloxicam			23582791	1		2	23582791	Single-agent activity in-vitro		Yes	Partly	Yes	No	No														1
Metformin		31835318				1	31835318	Review																				1
Methotrexate	approved for several malignancies					0	approved for several malignancies	0																				0
Methylphenidate	no reports identified					0	0	0																				2
Metoprolol					19106745	3	19106745	Single-agent activity in-vitro		Yes	Partly	Yes	No	No														3
Metronidazole			29170280	1		2	29170280	Single-agent activity in-vivo								Yes	Partly	Yes	Yes	Yes	No	No	No	Yes	Yes	No		1
Mirtazapine					24961284	3	24961284	Single-agent activity in-vivo								Yes	Partly	Yes	Yes	Yes	Yes	No	No	Yes	No	No		1
Montelukast		22589709	30144515			2	30144515	Single-agent activity in-vivo								Yes	Partly	Yes	Yes	Yes	No	No	No	Yes	No	No		1
Naproxen		28977822	24327721			2	24327721	Single-agent activity in-vivo								Yes	No	Yes	Yes	Yes	No	No	No	No	No	No		1
Nifedipine			31706846	1		2	31706846	Single-agent activity in-vitro																				1
Omeprazole		32737302	25011475			2	25011475	Single-agent activity in-vivo								Yes	Partly	Yes	Yes	Yes	No	No	No	Yes	No	No		1
Ondansetron					21091402	3	21091402	Single-agent activity in-vitro		Yes	Partly	Yes	No	No														3
Oxybutynin	no reports identified					0	0	0																				2
Oxycodone					27446244	3	27446244	Single-agent activity in-vitro		Yes	Yes	Yes	No	No														3
Pantoprazole			30202514	1		2	30202514	Single-agent activity in-vivo								Yes	Partly	Yes	Yes	Yes	No	No	No	No	No	No		1
Paroxetine		32895037				1	32895037	Review																				1
Pravastatin					20460048	3	20460048	Single-agent activity in-vitro																				1
Prednisone	approved for e.g. AML					0	approved for e.g. AML	0																				0
Pregabalin	no reports identified					0	0	0																				2
Propranolol		25544649				1	25544649	Review																				1
Quetiapine		28415586				1	28415586	Single-agent activity in-vivo								Yes	No	Yes	Yes	Yes	No	No	No	Yes	No	No		1
Ranitidine			30158936	1		2	30158936	Single-agent activity in-vivo								Yes	Partly	Yes	Yes	Yes	No	No	No	No	No	No		1
Rivaroxaban	no reports identified					0	0	0																				2
Ropinirole		32763725				1	32763725	Biologic plausibility																				3
Rosuvastatin			30139281	1		2	30139281	Single-agent activity in-vitro		Yes	Yes	No	No	No														1
Sertraline		32895037				1	32895037	Review																				1
Simvastatin		33093924	29725262			2	29725262	Single-agent activity in-vivo								Yes	Yes	Yes	Yes	Yes	No	No	No	Yes	No	No		1
Sitagliptin		28060721	30510994			2	30510994	Single-agent activity in-vivo								Yes	Partly	Yes	Yes	Yes	No	No	No	No	No	No		3
Spironolactone		30622338				1	30622338	Single-agent activity in-vivo								Yes	Partly	Yes	Yes	Yes	No	No	No	No	No	No		1
Sumatriptan	no reports identified					0	0	0																				2
Tamsulosin	no reports identified					0	0	0																				2
Tiotropium			25324001	1		2	25324001	Biologic plausibility																				3
Tizanidine			32021275	1		2	32021275	Single-agent activity in-vitro		Yes	Yes	Yes	No	No														3
Topiramate			30018708	1		2	30018708	Single-agent activity in-vitro		Yes	Partly	Yes	No	No														1
Tramadol			26813469	1		2	26813469	Single-agent activity in-vivo								Yes	Partly	Yes	Yes	No	No	No	No	Yes	No	No		3
Trazodone		29558515	31848319			2	31848319	combination in-vitro		Yes	Partly	Yes	No	No														1
Triamcinolone			16698360	1		2	16698360	Review																				3
Valsartan			28164602	1		2	28164602	Single-agent activity in-vitro																				1
Venlafaxine	no reports identified					0	0	0																				2
Warfarin		26206560				1	26206560	Single-agent activity in-vivo								Yes	Partly	Yes	Yes	Yes	No	No	No	Yes	No	No		1
Zolpidem	no reports identified					0	0	0																				2
Pioglitazone		25544649				1	25544649	Review																				1
Divalproex/Valproate		30075223				1	30075223	Review																				1
Donepezil		30194162				1	30194162	combination in-vitro		Yes	Partly	Yes	No	No														1
Hydroxychloroquine		29225688				1	29225688	Review																				1
Guanfacine (last item on list)			28171546	1		2	28171546	Biologic plausibility		Yes	Yes	Yes	No	No														3
Summary	total	71		54	13
	randomly selected	29		24	4				0	46	23	44	4	0	0	41	5	39	40	39	7	1	0	23	2	1		80	1 = Found by our search strategies and in the ReDO database
	most frequently prescribed	42		30	9				0	0	22	0	0	0	0	0	31	2	0	0	0	0	0	0	6	0		60	2 = Found neither by our search strategies nor in the ReDO database
									0	0	0	2	46	49	0	0	5	0	1	2	34	40	41	18	33	40		59	3 = Found by our search strategies and NOT in the ReDO database
	Categorization of findings																											1	4 = Found NOT by our search strategies but in the ReDO database
			Single-agent activity		Combination therapy					1	0.511111	0.956522	0.08	0		1	0.121951	0.95122	0.97561	0.95122	0.170732	0.0243902	0	0.560976	0.0487805	0.0243902
		Review	in-vivo	in-vitro	in-vivo	in-vitro	Biologic plausibility			0	0.488889	0	0	0		0	0.756098	0.0487805	0	0	0	0	0	0	0.146341	0
	randomly selected	16	13	21	1	3	3			0	0	0.0434783	0.92	1		0	0.121951	0	0.0243902	0.0487805	0.829268	0.97561	1	0.439024	0.804878	0.97561
	randomly selected, %	0.280702	0.22807	0.368421	0.0175439	0.0526316	0.0526316
	most frequently prescribed	19	28	22	1	5	6
	most frequently prescribed, %	0.234568	0.345679	0.271605	0.0123457	0.0617284	0.0740741

## Sheet: Reviewer 1
Three additional search strategies were utilized for all drugs without any hit so far, after the manuscript was finalized.
		PMID
Randomly selected Drugs	Reference: https://www.accessdata.fda.gov/scripts/cder/daf/	anticancer		cancer progression		antiproliferative
Acitretin
Amifostine
Amiloride
Arformoterol/Formoterol
Asenapine	no reports identified	-		-		-
Azelastine
Baclofen
Baricitinib	no reports identified	-		-		-
Bendroflumethiazide	no reports identified	-		-		-
Bimatoprost	no reports identified	-		-		-
Biperiden
Buprenorphine	no reports identified	10934299	Single-agent activity in vitro	-		-
Butoconazole	no reports identified	-		-		-
Cefotaxime	no reports identified	33831425	single-agent activity in vivo
Ceftazidime	no reports identified	-		-		-
Chloramphenicol
Chlordiazepoxide
Chlorhexidine
Chloroprocaine
Chlorthalidone	no reports identified	-		-		-
Darunavir	no reports identified	-		-		-
Desipramin
Lansoprazole
Dexrazoxane
Diatrizoate	no reports identified	-		-		-
Dihydroergotamine
Dimethyl fumarate
Dipivefrine	no reports identified	-		-		-
Doxapram	no reports identified	-		-		-
Edrophonium	no reports identified	-		-		-
Emtricitabine
Etacrynic acid
Fexofenadine	no reports identified	-		-		-
Flurbiprofen
Gatifloxacin
Glatiramer acetate
Griseofulvin
Hydroflumethiazide
Isocarboxazid	no reports identified	-		-		-
Isoetharine/Isoetarine	no reports identified	-		-		-
Ketoprofen
Milnacipran	no reports identified	-		-		-
Lidocaine
Lincomycin	no reports identified	-		-		-
Loperamide
Lubiprostone	no reports identified	-		33565032	single-agent activity in vitro	-
Mafenide	no reports identified	-		-		-
Mephentermine	no reports identified	-		-		-
Mepivacaine
Mesalazine/5-ASA
Methylclothiazide	no reports identified	-		-		-
Miconazole
Myambutol/Ethambutol	no reports identified	-		-		-
Mycophenolate
Naloxone
Nandrolone	no reports identified			33311444	single-agent activity in vitro
Nitric oxide
Orciprenaline	no reports identified	-		-		-
Oxacillin	no reports identified	-		-		-
Oxcarbazepine
Phenmetrazine	no reports identified	-		-		-
Phentermine	no reports identified	-		-		-
Phenytoin
Pirbuterol
Primidone	no reports identified	-		-		-
Promethazine
Rifampicin
Risperidone
Rizatriptan	no reports identified	-		-		-
Rofecoxib
Sevoflurane
Sulconazole
Sulfacytine	no reports identified	-		-		-
Tapentadol
Tasimelteon
Theophylline
Timolol
Trientine
Trimeprazine
Ulipristal
Vardenafil
Zonisamide	no reports identified	-		-		-
Dobutamine
Hydromorphone	no reports identified	-		-		-
Mannitol	no reports identified	-		-		-		--> mostly used for technological reasons (freeze drying, Spray drying, ...)
Oxyphenbutazone
Propoxyphene	no reports identified	-		-		-
Methoxyflurane	no reports identified	-		-		-
Baloxavir	no reports identified	-		-		-
Bethanidine	no reports identified	-		-		-
Travoprost	no reports identified	-		-		-
Benzthiazide
Lemborexant	no reports identified	-		-		-
Arbutamine	no reports identified	-		-		-
Clobetasol
Fluconazol
Pyrimethamine
Suxamethonium	no reports identified	-		-		-
Raltegravir
Linezolid
Most frequently prescribed drugs	Reference: https://clincalc.com/DrugStats/Top300Drugs.aspx (2017)
Acetaminophen/Paracetamol
Acetylsalicylic acid
Albuterol/Salbutamol
Alendronate
Allopurinol
Alprazolam
Amitriptyline
Amlodipine
Amoxicillin	no reports identified	15736403	single-agent activity in vitro	-		-		--> potential confounder: Helicobacter pylorii treatment ...
Apixaban
Aripiprazole
Atenolol
Atorvastatin
Azithromycin
Benazepril
Bupropion	no reports identified	-		-		-
Buspirone
Carvedilol
Celecoxib
Cephalexin
Cetirizine
Ciprofloxacin
Citalopram
Clonazepam
Clonidine	no reports identified	-		-		-		--> enhanced cancer growth			31262876	very weak cytotoxicity
Clopidogrel
Cyclobenzaprine	no reports identified	-		-		-
Diclofenac
Diltiazem
Doxycycline
Duloxetine
Enalapril
Famotidine
Fenofibrate
Finasteride
Fluoxetine
Fluticasone	no reports identified	-		-		-
Furosemide
Gabapentin
Glimepiride
Glipizide
Hydralazine
Hydrochlorothiazide	no reports identified	-		-		-
Hydrocodone	no reports identified	-		-		-
Hydroxyzine
Ibuprofen
Isosorbide Mononitrate
Lamotrigine
Latanoprost	no reports identified	-		-		-
Levetiracetam
Levothyroxine	endogenous hormone
Lisdexamfetamine	no reports identified	-		-		-
Lisinopril
Loratadine
Lorazepam
Losartan
Lovastatin
Meloxicam
Metformin
Methotrexate	approved for several malignancies
Methylphenidate	no reports identified	-		-		-			--> mostly cancer fatigue
Metoprolol
Metronidazole
Mirtazapine
Montelukast
Naproxen
Nifedipine
Omeprazole
Ondansetron
Oxybutynin	no reports identified	-		-		-
Oxycodone
Pantoprazole
Paroxetine
Pravastatin
Prednisone	approved for e.g. AML
Pregabalin	no reports identified	-		-		-			--> mostly chemotherapy-induced peripheral neuropathy
Propranolol
Quetiapine
Ranitidine									--> some clinical studies (hard to distuingish between anti-thrombotic and anti-cancer effects..)?? No preclinical ones... Not identified by search strategies: 31541031
Rivaroxaban	no reports identified					32854772	clinical trial
Ropinirole
Rosuvastatin
Sertraline
Simvastatin
Sitagliptin
Spironolactone
Sumatriptan	no reports identified	-		-		-
Tamsulosin	no reports identified	-		-		-
Tiotropium
Tizanidine
Topiramate
Tramadol
Trazodone
Triamcinolone
Valsartan
Venlafaxine	no reports identified	-		-		-
Warfarin
Zolpidem	no reports identified
Pioglitazone		-		-		-
Divalproex/Valproate
Donepezil
Hydroxychloroquine
Guanfacine (last item on list)
single-agent activity in vitro			2		2		0
single-agent activity in vivo			1		0		0
clinical trial			0		0		1

## Sheet: Number of search results
PubMed_Timeline_Results_by_Year	Search query: reposition AND cancer				Search query: repurpose AND cancer				as of 13.7.2021
	Year	Count	Sum		Year	Count
	2021	246	3326		2021	549	2987
Reference:	2020	440	3080		2020	712	2438
https://pubmed.ncbi.nlm.nih.gov	2019	372	2640		2019	481	1726
	2018	292	2268		2018	348	1245
	2017	260	1976		2017	286	897
	2016	283	1716		2016	220	611
	2015	204	1433		2015	162	391
	2014	169	1229		2014	107	229
	2013	124	1060		2013	59	122
	2012	96	936		2012	37	63
	2011	88	840		2011	13	26
	2010	82	752		2010	5	13
	2009	76	670		2009	1	8
	2008	70	594		2008	4	7
	2007	41	524		2007	2	3
	2006	45	483		2004	1	1
	2005	61	438
	2004	38	377
	2003	33	339
	2002	24	306
	2001	32	282
	2000	21	250
	1999	14	229
	1998	25	215
	1997	16	190
	1996	23	174
	1995	24	151
	1994	18	127
	1993	12	109
	1992	6	97
	1991	20	91
	1990	5	71
	1989	9	66
	1988	6	57
	1986	2	51
	1985	6	49
	1984	7	43
	1983	6	36
	1981	5	30
	1980	5	25
	1979	3	20
	1978	3	17
	1977	4	14
	1976	2	10
	1975	4	8
	1972	1	4
	1969	1	3
	1965	1	2
	1954	1	1
